# Supplementary material for: Cardiac Changes after Lactate-Guided Conditioning in Young Purebred Arabian Horses
Source: Animals (Basel). 2023 May 29;13(11):1800. doi: 10.3390/ani13111800 (PMC10252023; doi:10.3390/ani13111800)
Supplement: Supplementary file 1 [file animals-13-01800-s001.zip]

Archive with 1 entries (1 files):
- animals-2339397-supplementary.pdf
